# Supplementary material for: First record of the ant subfamily Aenictinae (Hymenoptera, Formicidae) from Saudi Arabia, with the description of a new species
Source: Zookeys. 2012 Oct 11;(228):39–49. doi: 10.3897/zookeys.228.3559 (PMC3487640; doi:10.3897/zookeys.228.3559)
Supplement: XML Treatment for Aenictus arabicus [file zookeys.228.3559-treatment1.xml]

<!DOCTYPE tp:taxon-treatment
  PUBLIC "-//TaxonX//DTD Taxonomic Treatment Publishing DTD v0 20100105//EN" "tax-treatment-NSO.dtd">
<tp:taxon-treatment xmlns:tp="http://www.plazi.org/taxpub"><tp:treatment-meta><mixed-citation publication-type="journal"><person-group><name><surname>Sharaf</surname><given-names>Mostafa R.</given-names></name><name><surname>Aldawood</surname><given-names>Abdulrahman S.</given-names></name><name><surname>El-Hawagry</surname><given-names>Magdi S.</given-names></name></person-group><article-title>First record of the ant subfamily Aenictinae (Hymenoptera, Formicidae) from Saudi Arabia, with the description of a new species</article-title><source>Zookeys</source><day>11</day><month>10</month><year>2012</year><volume>2012</volume><issue>228</issue><fpage>39</fpage><lpage>49</lpage><pub-id pub-id-type="doi">10.3897/zookeys.228.3559</pub-id></mixed-citation></tp:treatment-meta><tp:nomenclature><tp:taxon-name>
            <tp:taxon-name-part taxon-name-part-type="genus">Aenictus</tp:taxon-name-part>
            <tp:taxon-name-part taxon-name-part-type="species">arabicus</tp:taxon-name-part>
            <object-id xmlns:xlink="http://www.w3.org/1999/xlink" xlink:type="simple">urn:lsid:zoobank.org:act:347C091D-1E98-4765-AEF5-10C4CACE8DDE</object-id>
            <object-id xmlns:xlink="http://www.w3.org/1999/xlink" xlink:type="simple">http://species-id.net/wiki/Aenictus_arabicus</object-id>
          </tp:taxon-name><tp:taxon-authority>Sharaf &amp; Aldawood</tp:taxon-authority><tp:taxon-status xmlns:xlink="http://www.w3.org/1999/xlink" xlink:type="simple">sp. n.</tp:taxon-status><xref ref-type="fig" rid="F1">Figs 1</xref><xref ref-type="fig" rid="F2">–12</xref></tp:nomenclature><tp:treatment-sec sec-type="Holotype worker"><title>Holotype worker.</title><p>Saudi Arabia, Al Baha-Mukhwah Aqaba RD,19.IV.2012, <named-content xmlns:xlink="http://www.w3.org/1999/xlink" content-type="dwc:verbatimCoordinates" xlink:type="simple">20.00000°N,41.43758°E</named-content>, 1300 m, 19.IV.2012 (<italic>M. R. Sharaf leg</italic>.); deposited in the KSMA.</p></tp:treatment-sec><tp:treatment-sec sec-type="Paratype workers"><title>Paratype workers.</title><p>21 workers, same data as holotype; 1 deposited in <bold>MHNG</bold> (Dr Bernhard Merz); 1 deposited in <bold>NHMB</bold> (Mrs. Isabelle Zürcher-Pfander); 2 deposited in <bold>CASC</bold> (Dr Brian Fisher); 2 deposited in <bold>MCZC</bold> (Prof. E. O. Wilson); 2 deposited in <bold>SEMC</bold> (Prof. Michael S. Engel); 1 deposited in <bold>WMLC</bold> (Mr. Tony Hunter), 1 deposited in <bold>BMNH</bold> (Mr. Barry Bolton); the remaining specimens in <bold>KSMA</bold> (M. R. Sharaf).</p></tp:treatment-sec><tp:treatment-sec sec-type="Measurements"><title>Measurements.</title><p><bold>Holotype</bold>: TL 3.0, HL 0.65, HW 0.52, SL 0.50, PRW 0.35, ML 0.95, PL 0.22, PW 0.15, PPL 0.17, PPW 0.15. Indices: SI 96, CI 80.</p></tp:treatment-sec><tp:treatment-sec sec-type="Paratypes"><title>Paratypes.</title><p>TL 2.75-3.12, HL 0.60-0.72, HW 0.42-0.55, SL 0.40-0.52, PRW 0.20-0.35, ML 0.77-1.00, PL 0.22-0.27, PW 0.12-0.15, PPL 0.15-0.20, PPW 0.12-0.17. Indices: SI 77-104, CI 70-92. (n=11).</p></tp:treatment-sec><tp:treatment-sec sec-type="Description"><title>Description of worker.</title><p>Head entirely smooth and shining. In full-face view head distinctly longer than broad, with convex sides and nearly straight posterior margin; occipital corners in lateral view rounded; anterior clypeal margin with six small denticles; masticatory margin of mandibles armed with a large apical tooth followed by five smaller subequal teeth and a relatively larger basal tooth; when laid back, antennal scapes surpassing about two thirds of head length; all funicular segments at least twice as long as broad; terminal funicular segment about 2.5 × as long as the proceeding segment; mandibles dull with longitudinal striations; whole head dorsum and antennae with stiff scattered long hairs. Mesosoma in dorsal view broader anteriorly than posteriorly; promesonotum in profile distinctly convex, bearing many pairs of hairs; metanotal groove distinct; mesopleuron faintly but distinctly imbricate; propodeum bare or in some individuals with very sparse decumbent pubescence; propodeal dorsum long, about 4× as long as declivity; propodeum in profile slightly lower than promesonotum and almost flat dorsally; propodeal junction rounded. Petiole longer than broad in dorsal view with node clearly convex in lateral view; subpetiolar process triangular with convex ventral margin and blunt anteriorly. Postpetiole distinctly smaller than petiole, its node roundly convex, and its anteroventral edge sharp and bearing many hairs; both petiole and postpetiole distinctly imbricate and equipped dorsally with several pairs of backward directed long hairs. Gaster smooth and shining with abundant pairs of hairs. Color uniformly yellow.</p><fig id="F1" position="float" orientation="portrait"><label>Figures 1–8.</label><caption><p>SEM of <italic><tp:taxon-name>Aenictus arabicus</tp:taxon-name></italic> sp. n. paratype <bold>1</bold> body in profile <bold>2</bold> mesosoma in profile <bold>3</bold> imbricate sculpture of mesopleuron <bold>4</bold> petiole and postpetiole in profile <bold>5</bold> antennal sockets and anterior clypeal margin <bold>6</bold> antenna <bold>7</bold> head in full-face view <bold>8</bold> anterior part of head.</p></caption><graphic xmlns:xlink="http://www.w3.org/1999/xlink" xlink:href="ZooKeys-228-039-g001.jpg" position="float" orientation="portrait" xlink:type="simple"/></fig><fig id="F2" position="float" orientation="portrait"><label>Figures 9–12.</label><caption><p>Automontage of <italic><tp:taxon-name>Aenictus arabicus</tp:taxon-name></italic> sp. n. paratype <bold>9</bold> body in profile <bold>10</bold> body in dorsal view <bold>11</bold> head in full-face view <bold>12</bold> label. ( CASENT0280972).</p></caption><graphic xmlns:xlink="http://www.w3.org/1999/xlink" xlink:href="ZooKeys-228-039-g002.jpg" position="float" orientation="portrait" xlink:type="simple"/></fig></tp:treatment-sec><tp:treatment-sec sec-type="Etymology"><title>Etymology.</title><p>This species is named after the type locality.</p></tp:treatment-sec></tp:taxon-treatment>
